# Supplementary material for: LINC00844 promotes proliferation and migration of hepatocellular carcinoma by regulating NDRG1 expression
Source: PeerJ. 2020 Jan 28;8:e8394. doi: 10.7717/peerj.8394 (PMC6993750; doi:10.7717/peerj.8394)
Supplement: File S3 [file peerj-08-8394-s005.xls]

## Sheet: Sheet1
Number	Normal（2-ΔΔCt）	Tumor（2-ΔΔCt）	Normal（log2(2-ΔΔCt)）	Tumor（log2(2-ΔΔCt)）
1	1.00045	0.000650407	1.094	0.129616
2	3.44341	1.78384	0.00249219	-8.64837
3	0.622359	-0.684181	0.0606001	-4.04454
4	38.4322	5.26425	0.524251	-0.931672
5	65.3708	6.03058	0.0380496	-4.71598
6	26.9727	4.75343	0.107897	-3.21227
7	31.6238	4.98294	1.84877	0.886566
8	23.1435	4.53253	0.127683	-2.96937
9	3.99985	1.99994	0.214137	-2.22339
10	1.8858	0.915174	0.954383	-0.0673601
11	0.494336	-1.01644	0.099199	-3.33353
12	1.13329	0.180516	0.00800427	-6.96501
13	1.64339	0.716679	0.408043	-1.29321
14	20.2157	4.3374	0.753745	-0.407852
15	0.537251	-0.896332	0.0802968	-3.63851
16	0.0843137	-3.56809	0.000750231	-10.3804
17	0.704034	-0.506283	0.0761702	-3.71463
18	3.05988	1.61347	0.0272342	-5.19844
19	4.17696	2.06245	1.3307	0.412187
20	19.9473	4.31812	0.251493	-1.99141
21	6.53331	2.70781	0.435036	-1.20079
22	0.896631	-0.157414	0.471046	-1.08606
23	1.87273	0.905144	16.0145	4.00131
24	1.407	0.492619	0.922255	-0.116763
25	2.15148	1.10533	0.0491608	-4.34635
26	38.306	5.2595	6.83018	2.77192
27	4.92748	2.30085	0.130579	-2.937
28	4.96985	2.3132	0.00474124	-7.72052
29	5.28899	2.40299	0.00502693	-7.63611
30	3.71209	1.89223	0.265899	-1.91105
31	0.0983213	-3.34635	0.000217134	-12.1691
32	2.25299	1.17184	0.00172502	-9.17917
33	0.790378	-0.339385	0.0190182	-5.71647
34	11.3133	3.49995	1.25841	0.331605
35	3.53396	1.82129	0.00223386	-8.80625
36	0.641959	-0.639447	0.00440143	-7.82781
37	1.21257	0.278073	0.0125956	-6.31093
38	2.40232	1.26443	0.223987	-2.15852
39	3.81079	1.93009	0.000948355	-10.0423
40	1.40431	0.48986	0.00820616	-6.92908
