# Supplementary material for: LINC00844 promotes proliferation and migration of hepatocellular carcinoma by regulating NDRG1 expression
Source: PeerJ. 2020 Jan 28;8:e8394. doi: 10.7717/peerj.8394 (PMC6993750; doi:10.7717/peerj.8394)
Supplement: File S4 [file peerj-08-8394-s006.xls]

## Sheet: Sheet1
Number	Normal（2-ΔΔCt）	Tumor（2-ΔΔCt）	Tumor（2-ΔΔCt）/Tumor（2-ΔΔCt）	Log2(Tumor（2-ΔΔCt）/Tumor（2-ΔΔCt）)
1	1.00045	1.094	1.09351	0.128966
2	1.00126	0.000724671	0.000723757	-10.4322
3	1.00953	0.0982993	0.0973715	-3.36036
4	1.00218	0.0135118	0.0134824	-6.21278
5	1.00093	0.000582597	0.000582057	-10.7466
6	1.00016	0.00400088	0.00400024	-7.9657
7	1.00013	0.0584691	0.0584614	-4.09637
8	1.00205	0.00552833	0.005517	-7.5019
9	1.00035	0.053555	0.0535364	-4.22334
10	1.00071	0.506448	0.50609	-0.982535
11	1.00101	0.200875	0.200671	-2.3171
12	1.00028	0.00706481	0.00706287	-7.14553
13	1.00014	0.248328	0.248293	-2.00989
14	1.00027	0.00107661	0.00107632	-9.85968
15	1.00364	0.150002	0.149459	-2.74218
16	1.01315	0.0243787	0.0240622	-5.37709
17	1.0001	0.008899	0.00889809	-6.81229
18	1.00135	0.108338	0.108191	-3.20835
19	1.00007	0.111241	0.111233	-3.16834
20	1.00011	0.0089014	0.00890043	-6.81191
21	1.00655	0.320668	0.318581	-1.65027
22	1.00001	0.012608	0.0126078	-6.30954
23	1.0001	0.066594	0.0665874	-3.90861
24	1.00004	0.525371	0.525351	-0.928647
25	1.00007	0.694793	0.694744	-0.525446
26	1.00044	0.655765	0.655477	-0.609382
27	1.00003	0.0228504	0.0228498	-5.45168
28	1.00003	0.178312	0.178306	-2.48757
29	1.00003	0.026501	0.0265002	-5.23785
30	1.00009	0.000954082	0.000954	-10.0337
31	1.0001	0.00095055	0.000950452	-10.0391
32	1.00012	0.0716387	0.0716303	-3.80329
33	1.00034	0.00220917	0.00220842	-8.82277
34	1.00012	0.000765746	0.000765657	-10.351
35	1.0001	0.000632177	0.000632112	-10.6275
36	1.00043	0.00685921	0.00685625	-7.18837
37	1.00003	0.0103879	0.0103875	-6.58901
38	1.00041	0.0932757	0.0932378	-3.42294
39	1.00255	0.000249496	0.000248861	-11.9724
40	1.00023	0.00584488	0.00584356	-7.41894
