# Supplementary material for: LINC00844 promotes proliferation and migration of hepatocellular carcinoma by regulating NDRG1 expression
Source: PeerJ. 2020 Jan 28;8:e8394. doi: 10.7717/peerj.8394 (PMC6993750; doi:10.7717/peerj.8394)
Supplement: File S7 [file peerj-08-8394-s009.xls]

## Sheet: Sheet1
Sex	Ethnicity	Histological grade	T classification of TNM stage	Advanced AJCC(American Joint Committee on Cancer) stage	Vascular invasion	Expression of LINC00844 (FPKM)	Expression of LINC00844 log2 (FPKM)
MALE	WHITE	G2	T1	Stage I	None	59.4849	5.89445
FEMALE	WHITE	G3	T1	Stage I	None	7.27397	2.86274
FEMALE	WHITE	G3	T1	Stage I	None	0.172408	-2.5361
FEMALE	WHITE	G2	T1	Stage I	Macro	3.98835	1.99579
FEMALE	WHITE	G2	T1	Stage I	None	0.205587	-2.28218
MALE	WHITE	G2	T2	Stage II	Micro	88.8531	6.47335
MALE	WHITE	G2	T2	Stage II	Micro	0.216799	-2.20557
MALE	WHITE	G2	T1	Stage I	None	0.250627	-1.99639
MALE	ASIAN	G1	T2	Stage II	None	47.78	5.57834
MALE	WHITE	G2	T2	Stage II	Micro	43.2104	5.43331
FEMALE	WHITE	G3	T3a	Stage IIIA	Micro	0.0434243	-4.52535
FEMALE	WHITE	G2	T2	Stage II	Micro	5.35659	2.42131
FEMALE	WHITE	G3	T3	Stage IIIA	Macro	0.027437	-5.18774
MALE	WHITE	G3	T3	Stage IIIA	Macro	0.0316639	-4.98102
FEMALE	WHITE	G2	T3a	Stage IIIA	Micro	17.9947	4.1695
FEMALE	WHITE	G2	T1	Stage I	None	7.77743	2.95929
FEMALE	WHITE	G2	T3	Stage IIIA	None	2.73002	1.44891
FEMALE	WHITE	G3	T2	Stage II	Micro	6.09275	2.60709
FEMALE	WHITE	G2	T1	Stage I	None	3.36805	1.75191
FEMALE	WHITE	G3	T2	Stage II	Micro	4.42886	2.14694
MALE	WHITE	G3	T3a	Stage IIIA	Micro	112.145	6.80922
MALE	WHITE	G3	T2	Stage II	Micro	0.045174	-4.46836
MALE	WHITE	G1	T1	Stage I	None	113.671	6.82872
FEMALE	WHITE	G3	T4	Stage IIIC	Macro	0.114105	-3.13157
MALE	WHITE	G2	T2	Stage II	None	2.65991	1.41138
FEMALE	WHITE	G3	T2	Stage IV	Micro	0.112359	-3.15381
MALE	WHITE	G3	T1	Stage I	None	3.92616	1.97312
MALE	ASIAN	G2	T2	Stage II	None	0.031408	-4.99272
MALE	ASIAN	G2	T2	Stage II	None	0.0582945	-4.1005
MALE	ASIAN	G1	T3	Stage IIIA	None	5.07102	2.34228
MALE	ASIAN	G2	T3	Stage IIIA	None	3.49609	1.80574
FEMALE	ASIAN	G1	T3	Stage IIIA	None	0.0941528	-3.40885
FEMALE	WHITE	G3	T2	Stage II	Micro	0.0300464	-5.05667
MALE	WHITE	G2	T3	Stage IIIA	None	39.4162	5.30072
FEMALE	WHITE	G2	T2	Stage II	None	0.232534	-2.10448
MALE	ASIAN	G3	T3a	Stage IV	Micro	0.613138	-0.705717
MALE	WHITE	G2	T1	Stage I	None	39.3535	5.29842
MALE	WHITE	G3	T1	Stage I	None	11.9518	3.57915
FEMALE	WHITE	G2	T1	Stage I	None	16.6449	4.05701
MALE	ASIAN	G2	T2	Stage II	Micro	51.3464	5.68219
FEMALE	WHITE	G3	T1	Stage I	None	0.18727	-2.41681
MALE	WHITE	G1	T1	Stage I	None	34.9112	5.12562
MALE	WHITE	G3	T3	Stage IIIA	None	1.69622	0.762322
MALE	WHITE	G3	T1	Stage I	None	0.892307	-0.164389
MALE	WHITE	G3	T3	Stage III	Macro	5.11205	2.3539
MALE	ASIAN	G2	T1	Stage I	None	4.01216	2.00438
FEMALE	WHITE	G2	T1	Stage IIIC	None	0.103337	-3.27458
FEMALE	WHITE	G2	T4	Stage IVB	None	15.8039	3.98221
MALE	WHITE	G3	T2	Stage II	None	106.812	6.73893
FEMALE	WHITE	G2	T3	Stage III	None	0.0382457	-4.70856
FEMALE	WHITE	G2	T1	Stage I	None	1.41484	0.500637
MALE	ASIAN	G3	T1	Stage I	None	2.8975	1.53481
FEMALE	WHITE	G1	T1	Stage I	None	10.2863	3.36266
MALE	ASIAN	G2	T1	Stage I	Macro	0.0947287	-3.40006
MALE	WHITE	G3	T3	Stage IIIA	None	0.0847228	-3.56111
FEMALE	WHITE	G2	T3	Stage III	None	4.14848	2.05258
FEMALE	WHITE	G2	T2	Stage II	Micro	1.70685	0.77134
MALE	WHITE	G2	T2	Stage II	None	105.793	6.7251
FEMALE	WHITE	G2	T4	Stage IVB	None	0.318821	-1.64918
MALE	WHITE	G2	T1	Stage I	None	0.0866166	-3.52921
FEMALE	WHITE	G3	T1	Stage I	None	1.69965	0.765236
FEMALE	WHITE	G3	T3a	Stage IIIA	None	12.9477	3.69462
MALE	WHITE	G2	T1	Stage I	None	292.34	8.1915
MALE	WHITE	G2	T3a	Stage IIIA	Micro	1.38203	0.466786
FEMALE	WHITE	G3	T3b	Stage IIIB	Macro	0.220502	-2.18114
MALE	WHITE	G2	T2	Stage II	None	46.1482	5.5282
FEMALE	WHITE	G2	T2	Stage II	None	1.84682	0.885045
FEMALE	WHITE	G2	T3	Stage IIIA	None	42.6467	5.41436
MALE	WHITE	G1	T1	Stage I	None	19.8152	4.30853
FEMALE	WHITE	G3	T1	Stage I	None	0.33128	-1.59387
MALE	WHITE	G1	T1	Stage I	None	5.37059	2.42508
MALE	WHITE	G3	T1	Stage I	None	69.7768	6.12468
MALE	WHITE	G3	T2	Stage II	Macro	19.6522	4.29662
FEMALE	WHITE	G3	T1	Stage I	None	0.0802204	-3.63989
FEMALE	WHITE	G2	T1	Stage I	None	7.77543	2.95892
MALE	WHITE	G1	T3	Stage IIIA	None	34.7175	5.11759
MALE	WHITE	G2	T1	Stage I	None	6.49495	2.69932
FEMALE	WHITE	G2	T1	Stage I	None	21.9907	4.45882
FEMALE	WHITE	G1	T3a	Stage IIIA	None	0.933804	-0.098808
FEMALE	WHITE	G1	T2	Stage II	Micro	5.15945	2.36722
MALE	WHITE	G1	T1	Stage I	None	172.526	7.43067
FEMALE	WHITE	G1	T1	Stage I	None	3.54481	1.82571
FEMALE	WHITE	G3	T1	Stage I	None	0.0415206	-4.59003
FEMALE	WHITE	G4	T1	Stage I	None	0.358765	-1.47889
MALE	ASIAN	G3	T1	Stage I	Micro	11.9175	3.57501
MALE	ASIAN	G2	T1	Stage I	None	8.29622	3.05245
MALE	ASIAN	G3	T1	Stage I	None	17.2878	4.11168
FEMALE	ASIAN	G3	T1	Stage I	Micro	4.53491	2.18107
MALE	ASIAN	G2	T1	Stage I	None	0.602796	-0.730258
MALE	ASIAN	G4	T1	Stage I	Micro	40.0519	5.3238
MALE	ASIAN	G3	T1	Stage I	None	24.2016	4.59703
MALE	ASIAN	G3	T1	Stage I	None	71.4626	6.15912
MALE	ASIAN	G4	T2	Stage II	Micro	0.228379	-2.1305
MALE	ASIAN	G3	T2	Stage II	Micro	0.12916	-2.95277
MALE	ASIAN	G3	T2	Stage II	None	0.330371	-1.59784
MALE	ASIAN	G2	T2	Stage II	Micro	3.59117	1.84446
MALE	ASIAN	G2	T1	Stage I	Micro	3.29737	1.72131
FEMALE	ASIAN	G3	T1	Stage I	None	0.778339	-0.361529
MALE	ASIAN	G3	T1	Stage I	None	4.16809	2.05939
MALE	ASIAN	G3	T1	Stage I	None	6.76778	2.75868
MALE	ASIAN	G3	T1	Stage I	None	3.61523	1.85409
MALE	ASIAN	G3	T2	Stage II	None	0.460865	-1.11758
MALE	ASIAN	G3	T1	Stage I	None	6.8926	2.78505
FEMALE	ASIAN	G2	T1	Stage I	None	2.74823	1.4585
MALE	ASIAN	G3	T1	Stage I	None	0.0454508	-4.45955
MALE	ASIAN	G3	T1	Stage I	Micro	20.8333	4.38082
MALE	ASIAN	G3	T1	Stage I	None	0.288151	-1.7951
MALE	ASIAN	G3	T2	Stage II	None	4.52609	2.17827
FEMALE	ASIAN	G4	T1	Stage I	Macro	0.130103	-2.94227
FEMALE	ASIAN	G2	T1	Stage I	None	5.89485	2.55946
FEMALE	ASIAN	G4	T1	Stage I	None	0.10338	-3.27397
MALE	ASIAN	G2	T1	Stage I	Micro	0.274692	-1.86411
MALE	ASIAN	G2	T1	Stage I	None	3.03331	1.60089
MALE	ASIAN	G3	T3a	Stage IIIA	None	0.0813182	-3.62028
FEMALE	ASIAN	G2	T1	Stage I	None	0.614913	-0.701546
FEMALE	ASIAN	G3	T1	Stage I	Macro	0.994121	-0.00850662
MALE	ASIAN	G3	T1	Stage I	Macro	1.02904	0.0413046
MALE	ASIAN	G4	T1	Stage I	None	0.203637	-2.29593
FEMALE	ASIAN	G4	T1	Stage I	None	47.303	5.56386
MALE	ASIAN	G3	T3a	Stage IIIA	None	73.6711	6.20303
FEMALE	ASIAN	G3	T1	Stage I	None	0.103326	-3.27473
FEMALE	ASIAN	G3	T1	Stage I	None	1.94716	0.961373
FEMALE	ASIAN	G3	T2	Stage II	Micro	11.7014	3.54861
MALE	ASIAN	G4	T1	Stage I	Micro	48.4812	5.59935
MALE	ASIAN	G3	T2	Stage II	None	7.19787	2.84757
MALE	ASIAN	G4	T1	Stage I	Micro	0.156212	-2.67842
MALE	ASIAN	G3	T1	Stage I	Micro	0.0442581	-4.49792
MALE	ASIAN	G3	T1	Stage I	Micro	3.31071	1.72714
MALE	ASIAN	G3	T2	Stage II	None	0.908924	-0.137769
MALE	ASIAN	G3	T1	Stage I	None	79.3078	6.30939
MALE	ASIAN	G2	T1	Stage I	None	75.8913	6.24586
MALE	ASIAN	G3	T2	Stage II	Micro	86.1738	6.42918
MALE	ASIAN	G3	T1	Stage I	None	53.4017	5.73881
MALE	ASIAN	G3	T1	Stage I	None	3.92382	1.97226
MALE	ASIAN	G3	T1	Stage I	None	35.6913	5.1575
MALE	ASIAN	G2	T1	Stage I	None	68.7904	6.10414
FEMALE	ASIAN	G1	T1	Stage I	None	273.729	8.0966
FEMALE	ASIAN	G2	T1	Stage I	Micro	0.135498	-2.88365
MALE	ASIAN	G2	T1	Stage I	None	11.3892	3.50959
MALE	ASIAN	G3	T1	Stage I	None	57.2783	5.83992
MALE	ASIAN	G3	T1	Stage I	None	81.042	6.3406
MALE	ASIAN	G2	T1	Stage I	None	281.951	8.1393
MALE	ASIAN	G3	T1	Stage I	None	0.19332	-2.37093
MALE	ASIAN	G4	T1	Stage I	None	8.01129	3.00203
FEMALE	ASIAN	G3	T1	Stage I	None	2.07255	1.0514
MALE	ASIAN	G2	T1	Stage I	Micro	8.66499	3.1152
MALE	ASIAN	G2	T1	Stage I	None	42.3984	5.40594
MALE	ASIAN	G3	T2	Stage II	None	40.2444	5.33072
MALE	ASIAN	G1	T1	Stage I	None	107.492	6.74808
MALE	ASIAN	G2	T1	Stage I	None	0.130743	-2.93519
MALE	ASIAN	G2	T1	Stage I	None	0.0739081	-3.75812
MALE	ASIAN	G2	T2	Stage II	Micro	51.063	5.67421
MALE	ASIAN	G3	T2	Stage II	Micro	3.55244	1.82881
MALE	ASIAN	G2	T1	Stage I	None	0.535974	-0.899764
MALE	ASIAN	G2	T2	Stage II	Micro	20.4178	4.35175
MALE	ASIAN	G2	T3	Stage IIIA	Micro	46.9652	5.55352
MALE	ASIAN	G2	T1	Stage I	None	0.093533	-3.41838
MALE	ASIAN	G2	T1	Stage I	None	9.84822	3.29986
MALE	ASIAN	G2	T3	Stage IIIA	Micro	214.362	7.74391
MALE	ASIAN	G2	T1	Stage I	None	73.2879	6.1955
MALE	ASIAN	G2	T1	Stage I	None	12.5072	3.64468
MALE	ASIAN	G2	T2	Stage II	Micro	7.43086	2.89353
MALE	ASIAN	G3	T2	Stage II	Micro	5.31833	2.41097
FEMALE	ASIAN	G3	T3a	Stage IIIA	Micro	0.0416597	-4.5852
FEMALE	ASIAN	G3	T2	Stage II	Micro	0.048211	-4.37449
MALE	ASIAN	G2	T2	Stage II	Micro	0.404103	-1.3072
MALE	ASIAN	G2	T3a	Stage IIIA	Micro	28.8171	4.84885
FEMALE	ASIAN	G3	T2	Stage II	Micro	7.91237	2.98411
FEMALE	ASIAN	G3	T3a	Stage IIIA	Micro	0.0787516	-3.66655
MALE	ASIAN	G2	T3a	Stage IIIA	Micro	1.08023	0.111337
MALE	WHITE	G2	T1	Stage I	None	91.1404	6.51002
FEMALE	WHITE	G2	T1	Stage I	None	0.760368	-0.39523
MALE	WHITE	G2	T1	Stage I	None	9.00319	3.17044
MALE	WHITE	G2	T1	Stage I	None	87.7996	6.45614
MALE	WHITE	G2	T1	Stage I	None	2.35962	1.23856
FEMALE	WHITE	G2	T2	Stage II	Micro	0.0429793	-4.54021
FEMALE	WHITE	G2	T2	Stage II	Micro	0.0791957	-3.65843
FEMALE	WHITE	G2	T1	Stage I	None	0.376132	-1.41069
FEMALE	WHITE	G2	T2	Stage II	None	3.85406	1.94638
FEMALE	WHITE	G2	T1	Stage I	None	26.9676	4.75316
MALE	WHITE	G2	T3	Stage IIIA	Micro	0.205154	-2.28522
MALE	WHITE	G2	T1	Stage I	None	1.55861	0.640257
MALE	WHITE	G2	T1	Stage I	Micro	1.16465	0.219894
FEMALE	WHITE	G2	T3	Stage IIIA	None	1.36497	0.448867
FEMALE	ASIAN	G3	T1	Stage I	None	33.7486	5.07676
MALE	WHITE	G2	T1	Stage I	None	5.77617	2.53011
MALE	ASIAN	G3	T2	Stage II	None	0.154982	-2.68983
FEMALE	ASIAN	G3	T1	Stage I	None	1.14552	0.195999
MALE	ASIAN	G2	T1	Stage I	None	7.68903	2.9428
MALE	WHITE	G2	T1	Stage I	Micro	0.403939	-1.30779
MALE	ASIAN	G2	T3a	Stage IIIA	None	16.5926	4.05247
MALE	WHITE	G2	T1	Stage I	None	19.7259	4.30202
MALE	ASIAN	G2	T1	Stage I	None	39.2279	5.29381
MALE	ASIAN	G2	T2	Stage II	None	27.6569	4.78957
MALE	WHITE	G2	T1	Stage I	None	0.0877833	-3.50991
MALE	WHITE	G2	T2	Stage II	Micro	85.6899	6.42105
MALE	WHITE	G3	T2	Stage II	None	9.4238	3.23631
MALE	WHITE	G2	T3b	Stage IIIB	Micro	67.455	6.07585
MALE	ASIAN	G2	T1	Stage I	None	102.442	6.67866
FEMALE	WHITE	G3	T1	Stage I	None	1.38491	0.46979
MALE	WHITE	G1	T1	Stage I	None	0.53736	-0.896039
MALE	ASIAN	G1	T1	Stage I	None	107.418	6.74709
MALE	WHITE	G2	T3b	Stage IIIB	Macro	0.0375115	-4.73652
MALE	ASIAN	G2	T1	Stage I	None	96.4994	6.59245
MALE	ASIAN	G3	T4	Stage IIIC	Micro	3.60551	1.8502
MALE	WHITE	G1	T1	Stage I	None	363.08	8.50414
FEMALE	WHITE	G2	T2	Stage II	None	35.7456	5.15969
FEMALE	WHITE	G1	T1	Stage I	None	43.6953	5.44941
MALE	WHITE	G2	T2	Stage II	Macro	12.7329	3.67049
FEMALE	WHITE	G3	T3a	Stage IIIA	Micro	0.25021	-1.99879
MALE	ASIAN	G2	T2	Stage II	Micro	4.0879	2.03136
MALE	WHITE	G2	T1	Stage I	None	5.26757	2.39714
FEMALE	WHITE	G2	T2	Stage II	Micro	17.7113	4.1466
MALE	WHITE	G2	T1	Stage I	None	6.78363	2.76206
MALE	WHITE	G2	T1	Stage I	None	4.92429	2.29992
MALE	WHITE	G2	T2a	Stage II	Micro	0.159921	-2.64457
MALE	WHITE	G1	T1	Stage I	None	31.7749	4.98981
MALE	WHITE	G1	T1	Stage I	None	2.98101	1.5758
FEMALE	WHITE	G1	T2	Stage II	Micro	2.44697	1.291
FEMALE	WHITE	G2	T2	Stage II	Micro	0.513089	-0.96272
MALE	WHITE	G2	T3a	Stage IIIA	None	7.88299	2.97874
MALE	WHITE	G3	T1	Stage I	None	0.288954	-1.79109
MALE	WHITE	G2	T4	Stage IIIC	Micro	3.80842	1.92919
MALE	WHITE	G2	T2	Stage II	None	62.4226	5.964
MALE	WHITE	G3	T1	Stage I	None	0.0453731	-4.46202
MALE	WHITE	G1	T3	Stage IIIA	None	29.5521	4.88519
MALE	WHITE	G3	T1	Stage I	None	7.50522	2.90789
FEMALE	WHITE	G2	T3	Stage IIIA	None	33.2556	5.05553
FEMALE	WHITE	G2	T1	Stage IVA	None	0.230391	-2.11785
MALE	WHITE	G3	T2	Stage II	None	0.150814	-2.72916
FEMALE	ASIAN	G3	T1	Stage I	None	1.40013	0.485562
MALE	ASIAN	G2	T2	Stage II	None	79.9958	6.32185
MALE	ASIAN	G2	T1	Stage I	None	4.00379	2.00137
MALE	ASIAN	G3	T1	Stage I	Micro	0.482731	-1.05071
FEMALE	WHITE	G2	T2b	Stage II	Micro	0.191989	-2.3809
MALE	WHITE	G3	T2	Stage II	Micro	27.5719	4.78513
MALE	WHITE	G3	T3a	Stage IIIA	Micro	37.5633	5.23125
MALE	ASIAN	G2	T1	Stage I	None	0.756429	-0.402723
MALE	WHITE	G2	T2	Stage II	None	4.19018	2.06701
FEMALE	WHITE	G2	T1	Stage I	None	19.7906	4.30674
MALE	WHITE	G2	T2	Stage II	Micro	2.34554	1.22992
FEMALE	WHITE	G3	T1	Stage I	None	0.800685	-0.320693
MALE	WHITE	G1	T2	Stage II	Macro	53.2311	5.7342
FEMALE	WHITE	G2	T3a	Stage IIIA	Macro	0.0488257	-4.35622
FEMALE	WHITE	G2	T1	Stage I	None	0.264463	-1.91886
FEMALE	WHITE	G3	T3	Stage IIIB	None	1.44086	0.526934
MALE	WHITE	G1	T3	Stage IIIA	None	2.77626	1.47314
MALE	WHITE	G1	T1	Stage I	None	109.188	6.77067
MALE	WHITE	G2	T1	Stage I	None	0.116948	-3.09607
MALE	WHITE	G3	T3a	Stage IIIA	None	15.5009	3.95428
MALE	WHITE	G2	T2	Stage II	None	3.02638	1.59759
FEMALE	WHITE	G1	T2	Stage II	Micro	32.5914	5.02642
MALE	WHITE	G2	T2	Stage II	Micro	9.26116	3.21119
MALE	WHITE	G2	T2	Stage II	Micro	151.616	7.24428
