# Supplementary material for: LINC00844 promotes proliferation and migration of hepatocellular carcinoma by regulating NDRG1 expression
Source: PeerJ. 2020 Jan 28;8:e8394. doi: 10.7717/peerj.8394 (PMC6993750; doi:10.7717/peerj.8394)
Supplement: File S9 [file peerj-08-8394-s011.xls]

## Sheet: Sheet1
	Lv-NC			Lv-LINC00844
HepG2	1.01	0.89	1.13	0.56	0.45	0.5
HCCLM9	0.88	1.08	1.06	0.61	0.72	0.63
