# Supplementary material for: LINC00844 promotes proliferation and migration of hepatocellular carcinoma by regulating NDRG1 expression
Source: PeerJ. 2020 Jan 28;8:e8394. doi: 10.7717/peerj.8394 (PMC6993750; doi:10.7717/peerj.8394)
Supplement: File S10 [file peerj-08-8394-s012.xls]

## Sheet: Sheet1
	Lv-NC			Lv-LINC00844
HepG2	0.91	1.08	1.02	0.44	0.5	0.47
HCCLM9	0.94	1.09	0.98	0.34	0.33	0.23
