# Supplementary material for: LINC00844 promotes proliferation and migration of hepatocellular carcinoma by regulating NDRG1 expression
Source: PeerJ. 2020 Jan 28;8:e8394. doi: 10.7717/peerj.8394 (PMC6993750; doi:10.7717/peerj.8394)
Supplement: File S11 [file peerj-08-8394-s013.xls]

## Sheet: Sheet1
Number	Normal			Tumor
1	0.999537	0.988002	1.01261	0.21059	0.20737	0.225645
2	1.04643	0.868859	1.09987	0.972726	0.81942	0.994372
3	0.991287	1.01	0.998797	0.214204	0.220213	0.215887
4	0.995062	1.02028	0.984985	1.13941	1.05796	1.02126
5	0.98138	0.973999	1.04617	0.168922	0.165806	0.18268
6	1.00293	1.01663	0.980775	0.14008	0.143054	0.133966
7	0.908435	1.01995	1.07926	0.0688955	0.0974566	0.0819361
8	1.05671	0.932025	1.01535	0.164015	0.100472	0.110456
9	1.00421	0.953305	1.04458	0.295054	0.291205	0.306191
10	0.99093	0.984425	1.02512	1.94998	1.87385	1.95437
11	0.974149	1.00293	1.02354	0.0763264	0.0749466	0.0782531
12	0.999398	1.02077	0.980242	0.596554	0.599801	0.600441
13	0.963679	1.01582	1.02153	0.385596	0.385596	0.385596
14	0.970223	1.04067	0.990413	2.86156	2.87225	2.94356
15	0.966975	1.06401	0.971939	0.479165	0.521588	0.471387
16	1.00489	1.00777	0.987461	1.05072	1.00799	1.02141
17	0.987989	0.960763	1.05349	0.0393382	0.0372543	0.0423742
18	0.988183	1.00743	1.00449	0.0520654	0.052353	0.0516856
19	1.00359	0.98626	1.0103	0.751823	0.711649	0.715701
20	0.885474	1.04054	1.08534	0.185995	0.205596	0.223265
