# Supplementary material for: LINC00844 promotes proliferation and migration of hepatocellular carcinoma by regulating NDRG1 expression
Source: PeerJ. 2020 Jan 28;8:e8394. doi: 10.7717/peerj.8394 (PMC6993750; doi:10.7717/peerj.8394)
Supplement: File S12 [file peerj-08-8394-s014.xls]

## Sheet: Sheet1
Numebr	LINC00844(ΔCt)	NDRG(ΔCt)
1	8.70754	3.58668
2	9.25918	6.96552
3	6.50202	8.27174
4	5.94228	18.5921
5	9.12272	-1.37846
6	4.63309	12.6744
7	6.19744	8.51701
8	7.83076	13.3131
9	8.1426	8.35045
10	5.24723	7.65409
11	2.13124	10.4574
12	5.32317	12.1833
13	4.36989	16.8165
14	5.81873	10.0854
15	10.9182	4.07958
16	9.08318	6.99579
17	9.48255	5.6148
18	8.46965	6.42842
19	8.40115	15.1714
20	9.04274	8.18832
