# Supplementary material for: LINC00844 promotes proliferation and migration of hepatocellular carcinoma by regulating NDRG1 expression
Source: PeerJ. 2020 Jan 28;8:e8394. doi: 10.7717/peerj.8394 (PMC6993750; doi:10.7717/peerj.8394)
Supplement: File S14 [file peerj-08-8394-s016.xls]

## Sheet: Sheet1
	Lv-NC			Lv-LINC00844
HepG2	0.980805	0.993306	1.02644	0.520626	0.507407	0.5109
HCCLM9	1.00358	1.02099	0.975951	0.592966	0.556518	0.550229
