# Supplementary material for: LINC00844 promotes proliferation and migration of hepatocellular carcinoma by regulating NDRG1 expression
Source: PeerJ. 2020 Jan 28;8:e8394. doi: 10.7717/peerj.8394 (PMC6993750; doi:10.7717/peerj.8394)
Supplement: File S16 [file peerj-08-8394-s018.xlsx]

## Sheet: Sheet1
Ensemble ID	Gene symbol	Log2FC	P-value	FDR
ENSG00000272405	AL365181.3	3.50731	4.58047e-08	1.71012e-07
ENSG00000230733	AC092171.2	2.59958	2.81459e-23	9.38037e-22
ENSG00000245694	CRNDE	2.48256	9.23378e-10	4.43345e-09
ENSG00000265688	MAFG-AS1	2.23274	9.61977e-15	9.4336e-14
ENSG00000262877	AC110285.2	2.07973	1.302e-13	1.09082e-12
ENSG00000261716	AC239868.2	2.04349	1.84782e-19	3.60854e-18
ENSG00000227036	LINC00511	1.98232	1.45766e-05	3.72294e-05
ENSG00000273373	AL355488.2	1.85539	3.16859e-19	5.98214e-18
ENSG00000222041	CYTOR	1.85001	1.12514e-10	6.16924e-10
ENSG00000250696	AC111000.4	1.78034	2.78659e-07	9.2559e-07
ENSG00000225855	RUSC1-AS1	1.77835	1.61597e-16	2.03016e-15
ENSG00000172965	MIR4435-2HG	1.7706	8.4127e-13	6.26631e-12
ENSG00000232677	LINC00665	1.73016	6.68246e-05	0.000155176
ENSG00000237424	FOXD2-AS1	1.69043	2.32948e-09	1.05073e-08
ENSG00000249859	PVT1	1.68868	4.14966e-08	1.55953e-07
ENSG00000273179	AC092535.4	1.61898	3.20362e-09	1.41689e-08
ENSG00000255224	AC109322.1	1.59898	2.5489e-14	2.35553e-13
ENSG00000212694	LINC01089	1.56899	1.87747e-17	2.67138e-16
ENSG00000234741	GAS5	1.53752	4.20767e-19	7.74017e-18
ENSG00000233461	AL445524.1	1.52433	1.41772e-08	5.68379e-08
ENSG00000198468	FLVCR1-AS1	1.50669	1.06962e-09	5.07304e-09
ENSG00000184068	AL021453.1	1.49826	4.13152e-19	7.64135e-18
ENSG00000255717	SNHG1	1.4954	6.43266e-18	9.73181e-17
ENSG00000277476	AC005332.8	1.48452	1.41741e-18	2.38527e-17
ENSG00000260917	AL158212.3	1.47322	1.06321e-16	1.37111e-15
ENSG00000257698	AC084033.3	1.44255	7.67846e-13	5.74452e-12
ENSG00000236017	ASMTL-AS1	1.4224	4.80447e-10	2.40683e-09
ENSG00000223768	LINC00205	1.40449	2.59722e-13	2.0915e-12
ENSG00000257167	TMPO-AS1	1.40429	5.50918e-12	3.65074e-11
ENSG00000234678	ELF3-AS1	1.37035	2.09744e-08	8.21086e-08
ENSG00000259891	AC107375.1	1.35956	2.17018e-17	3.07183e-16
ENSG00000185168	LINC00482	1.32319	9.37494e-07	2.88791e-06
ENSG00000261326	LINC01355	1.32157	1.69695e-11	1.04571e-10
ENSG00000261586	AC068987.4	1.31159	0.000124766	0.000277345
ENSG00000274020	LINC01138	1.31	1.8966e-10	1.00908e-09
ENSG00000242125	SNHG3	1.29899	7.09558e-09	2.98242e-08
ENSG00000233016	SNHG7	1.29881	3.63469e-11	2.13094e-10
ENSG00000234614	AL450992.2	1.29281	3.60071e-08	1.3664e-07
ENSG00000225138	SLC9A3-AS1	1.27047	9.66445e-05	0.000218468
ENSG00000223745	CCDC18-AS1	1.26154	2.48653e-13	2.00954e-12
ENSG00000278768	BACE1-AS	1.24606	7.9676e-19	1.39418e-17
ENSG00000236901	MIR600HG	1.23957	5.31126e-09	2.27336e-08
ENSG00000258727	AL135999.1	1.2284	6.11229e-09	2.59311e-08
ENSG00000228288	PCAT6	1.22486	1.87887e-06	5.5567e-06
ENSG00000247373	AC055713.1	1.22291	7.36633e-18	1.10584e-16
ENSG00000262580	AC087741.1	1.2219	2.26977e-10	1.19503e-09
ENSG00000197989	SNHG12	1.19773	8.89776e-12	5.70218e-11
ENSG00000245970	AP003352.1	1.18035	1.88706e-10	1.00518e-09
ENSG00000234327	AC012146.1	1.17373	2.0811e-07	7.06361e-07
ENSG00000258634	AL160006.1	1.17153	1.71514e-12	1.21354e-11
ENSG00000253716	MINCR	1.13042	2.16967e-07	7.33188e-07
ENSG00000261087	AP003469.4	1.12117	7.69997e-08	2.76315e-07
ENSG00000234912	SNHG20	1.11313	2.02122e-15	2.17969e-14
ENSG00000229719	MIR194-2HG	1.11185	3.95742e-06	1.11064e-05
ENSG00000261526	AC012615.1	1.10418	1.24773e-11	7.85941e-11
ENSG00000236144	TMEM147-AS1	1.09896	3.98243e-12	2.68204e-11
ENSG00000259605	AC074212.1	1.09745	3.76026e-09	1.6497e-08
ENSG00000176912	TYMSOS	1.09356	8.20253e-06	2.18078e-05
ENSG00000274627	AC092123.2	1.08125	4.68562e-09	2.02632e-08
ENSG00000260114	AC120114.2	1.07724	5.76052e-17	7.74375e-16
ENSG00000259865	AL390728.6	1.06866	4.01448e-08	1.51164e-07
ENSG00000264112	AC015813.1	1.06198	2.04507e-07	6.95519e-07
ENSG00000280832	GSEC	1.05281	1.59481e-07	5.5063e-07
ENSG00000227953	LINC01341	1.03509	7.48777e-05	0.00017235
ENSG00000196295	AC005154.1	1.02901	2.10278e-14	1.96748e-13
ENSG00000215424	MCM3AP-AS1	1.02752	2.42857e-13	1.96579e-12
ENSG00000260563	AC132872.1	1.01634	2.10905e-10	1.11644e-09
ENSG00000269352	PTOV1-AS2	1.01506	2.12874e-09	9.67227e-09
ENSG00000226251	AL451060.1	-1.014	0.00339179	0.0059773
ENSG00000260274	AC068338.2	-1.01559	1.07993e-12	7.88457e-12
ENSG00000235609	AF127577.4	-1.01569	5.58312e-14	4.91307e-13
ENSG00000253426	AC022784.3	-1.01658	2.84189e-05	6.94973e-05
ENSG00000215256	DHRS4-AS1	-1.03327	5.21686e-14	4.60862e-13
ENSG00000146521	LINC01558	-1.03401	2.28989e-05	5.67518e-05
ENSG00000234949	AC104667.2	-1.03812	6.09751e-06	1.65097e-05
ENSG00000224093	AL109613.1	-1.07121	2.08979e-08	8.1856e-08
ENSG00000235142	LINC02532	-1.10467	1.55261e-06	4.65338e-06
ENSG00000276075	AC027682.6	-1.14297	1.68224e-08	6.68725e-08
ENSG00000250303	AP002884.3	-1.17327	1.88937e-06	5.58535e-06
ENSG00000231574	LINC02015	-1.17757	2.07177e-07	7.03546e-07
ENSG00000277496	AL357033.4	-1.18502	2.96486e-08	1.13522e-07
ENSG00000166770	ZNF667-AS1	-1.20118	2.29045e-06	6.69263e-06
ENSG00000253982	AC100810.1	-1.216	1.00256e-25	4.60131e-24
ENSG00000281162	AC005035.1	-1.21955	3.19151e-06	9.10687e-06
ENSG00000276980	AC008760.2	-1.23761	0.000347669	0.000719787
ENSG00000260244	AC104083.1	-1.25869	2.35046e-11	1.42333e-10
ENSG00000225302	AC023283.1	-1.27101	4.52293e-07	1.45715e-06
ENSG00000203280	AL022323.1	-1.27606	2.08713e-11	1.26951e-10
ENSG00000264569	AC137723.1	-1.28419	3.31595e-05	8.03694e-05
ENSG00000267390	AC036176.1	-1.29975	4.62754e-15	4.77889e-14
ENSG00000227258	SMIM2-AS1	-1.30297	8.02833e-09	3.34354e-08
ENSG00000273328	AC099329.2	-1.33838	8.11409e-06	2.15937e-05
ENSG00000245017	LINC02453	-1.35432	3.14015e-11	1.86507e-10
ENSG00000227403	LINC01806	-1.38046	2.56612e-07	8.57955e-07
ENSG00000228812	LAMA5-AS1	-1.43877	0.000278328	0.000584845
ENSG00000250328	MGC32805	-1.43925	3.4079e-06	9.6757e-06
ENSG00000230102	LINC02028	-1.44215	8.32791e-11	4.65237e-10
ENSG00000267675	AC105105.3	-1.49927	5.50208e-12	3.64781e-11
ENSG00000215386	MIR99AHG	-1.5091	2.59769e-13	2.0915e-12
ENSG00000237248	LINC00987	-1.519	5.54046e-13	4.24043e-12
ENSG00000249746	AC099509.1	-1.54549	1.63492e-06	4.87971e-06
ENSG00000246985	SOCS2-AS1	-1.56282	1.75354e-14	1.65759e-13
ENSG00000250786	SNHG18	-1.5671	1.85606e-10	9.90603e-10
ENSG00000234076	TPRG1-AS1	-1.59032	1.05609e-08	4.32559e-08
ENSG00000269976	AC012065.3	-1.59181	7.57215e-10	3.67578e-09
ENSG00000243818	AC021074.3	-1.61168	1.84117e-05	4.6313e-05
ENSG00000232721	AC239800.2	-1.61283	7.43477e-05	0.000171275
ENSG00000231948	HS1BP3-IT1	-1.64597	4.89126e-11	2.8132e-10
ENSG00000259974	LINC00261	-1.66731	2.07692e-11	1.26443e-10
ENSG00000272143	FGF14-AS2	-1.71506	8.83966e-20	1.8229e-18
ENSG00000234155	LINC02535	-1.73338	1.07134e-08	4.38149e-08
ENSG00000261012	AC115619.1	-1.7382	1.57925e-09	7.32701e-09
ENSG00000254211	LINC01485	-1.76791	2.09225e-05	5.21475e-05
ENSG00000233554	B4GALT1-AS1	-1.78448	2.37659e-30	1.84065e-28
ENSG00000251165	F11-AS1	-1.78509	2.74129e-18	4.40642e-17
ENSG00000253944	AC027117.2	-1.79889	7.04737e-12	4.57006e-11
ENSG00000225489	AL354707.1	-1.81942	5.9526e-12	3.92739e-11
ENSG00000227117	HORMAD2-AS1	-1.82989	9.24264e-05	0.000209558
ENSG00000250436	LINC02499	-1.85516	6.97033e-10	3.40028e-09
ENSG00000263400	TMEM220-AS1	-1.87838	3.76812e-23	1.23173e-21
ENSG00000264016	AC015908.3	-1.90278	8.3322e-21	2.01734e-19
ENSG00000238102	AL080248.1	-1.94481	1.71498e-09	7.9243e-09
ENSG00000275285	AL391095.2	-1.98967	1.0114e-14	9.8969e-14
ENSG00000258867	LINC01146	-2.00252	1.19151e-11	7.52615e-11
ENSG00000232451	AC018467.1	-2.03193	7.64892e-13	5.72556e-12
ENSG00000271992	AL354872.2	-2.09439	1.67679e-18	2.78923e-17
ENSG00000274225	AP001065.2	-2.10569	1.38665e-14	1.33579e-13
ENSG00000205622	AP001043.1	-2.25747	8.16635e-15	8.10746e-14
ENSG00000249096	LINC02362	-2.26911	4.16732e-19	7.67632e-18
ENSG00000232667	AC004862.1	-2.30495	1.29298e-11	8.11445e-11
ENSG00000130600	H19	-2.30832	5.51809e-06	1.50645e-05
ENSG00000254235	AC022784.6	-2.35137	8.70639e-14	7.46395e-13
ENSG00000223956	LINC01767	-2.371	6.24182e-27	3.25986e-25
ENSG00000259370	AC103740.1	-2.46647	2.51264e-19	4.81037e-18
ENSG00000229005	HNF4A-AS1	-2.49061	1.22475e-16	1.55878e-15
ENSG00000280587	FP700125.1	-2.55666	3.85937e-19	7.18677e-18
ENSG00000238097	LINC02037	-2.62584	5.16591e-20	1.10026e-18
ENSG00000234456	MAGI2-AS3	-2.8492	1.07708e-35	1.54544e-33
ENSG00000251637	AP003716.1	-3.07129	3.66211e-24	1.32761e-22
ENSG00000274173	AL035661.1	-3.11026	1.79493e-22	5.34207e-21
ENSG00000235200	LINC01702	-3.16953	1.4991e-23	5.18635e-22
ENSG00000236882	LINC01554	-3.3811	4.69637e-16	5.53295e-15
ENSG00000249364	AC112206.2	-3.39013	1.09479e-27	6.14119e-26
ENSG00000248709	AC008549.1	-3.59137	4.77532e-31	4.01805e-29
ENSG00000248740	LINC02428	-3.75031	1.14172e-33	1.4148e-31
ENSG00000250056	LINC01018	-4.1294	6.63937e-18	1.00112e-16
ENSG00000237949	LINC00844	-4.27339	1.73393e-32	1.89082e-30
ENSG00000205866	FAM99A	-4.61968	3.37484e-39	5.89775e-37
